# Supplementary material for: Perpendicular Vascular Changes in NBI-CE of Laryngeal Lesions: Diagnostic Accuracy, Reproducibility, and Common Pitfalls
Source: Diagnostics (Basel). 2025 Nov 29;15(23):3051. doi: 10.3390/diagnostics15233051 (PMC12691704; doi:10.3390/diagnostics15233051)
Supplement: Supplementary file 1 [file diagnostics-15-03051-s001.zip]

Archive with 2 entries (2 files):
- Supplementary File_1.mp4
- Supplementary File_2.mp4
